# Supplementary material for: The genus Arctorthezia Cockerell (Hemiptera, Ortheziidae) with the description of a new species
Source: Zookeys. 2015 Jan 19;(472):59–75. doi: 10.3897/zookeys.472.8928 (PMC4304030; doi:10.3897/zookeys.472.8928)
Supplement: XML Treatment for Arctorthezia [file zookeys.472.8928-treatment1.xml]

<!DOCTYPE tp:taxon-treatment
  PUBLIC "-//TaxonX//DTD Taxonomic Treatment Publishing DTD v0 20100105//EN" "tax-treatment-NSO.dtd">
<tp:taxon-treatment xmlns:tp="http://www.plazi.org/taxpub"><tp:treatment-meta><kwd-group><label>Taxon classification</label><kwd><named-content content-type="kingdom">Animalia</named-content></kwd><kwd><named-content content-type="order">Hemiptera</named-content></kwd><kwd><named-content content-type="family">Ortheziidae</named-content></kwd></kwd-group><mixed-citation publication-type="journal"><person-group><name><surname>Szita</surname><given-names>Éva</given-names></name><name><surname>Kaydan</surname><given-names>Mehmet Bora</given-names></name><name><surname>Benedicty</surname><given-names>Zsuzsanna Konczné</given-names></name><name><surname>Tanaka</surname><given-names>Hirotaka</given-names></name><name><surname>Fetykó</surname><given-names>Kinga</given-names></name><name><surname>Kozár</surname><given-names>Ferenc</given-names></name></person-group><article-title>The genus <italic><tp:taxon-name><tp:taxon-name-part taxon-name-part-type="genus">Arctorthezia</tp:taxon-name-part></tp:taxon-name></italic> Cockerell (<tp:taxon-name><tp:taxon-name-part taxon-name-part-type="order">Hemiptera</tp:taxon-name-part></tp:taxon-name>, <tp:taxon-name><tp:taxon-name-part taxon-name-part-type="family">Ortheziidae</tp:taxon-name-part></tp:taxon-name>) with the description of a new species</article-title><source>Zookeys</source><day>19</day><month>1</month><year>2015</year><volume>2015</volume><issue>472</issue><fpage>59</fpage><lpage>75</lpage><pub-id pub-id-type="doi">10.3897/zookeys.472.8928</pub-id></mixed-citation></tp:treatment-meta><tp:nomenclature><label>Genus</label><tp:taxon-name>
                        <tp:taxon-name-part taxon-name-part-type="genus">Arctorthezia</tp:taxon-name-part>
                    </tp:taxon-name><tp:taxon-authority>Cockerell, 1902</tp:taxon-authority><tp:nomenclature-citation-list><tp:nomenclature-citation><tp:taxon-name><tp:taxon-name-part taxon-name-part-type="genus">Orthezia</tp:taxon-name-part> (<tp:taxon-name-part taxon-name-part-type="subgenus">Arctorthezia</tp:taxon-name-part>)</tp:taxon-name><comment><xref ref-type="bibr" rid="B2">Cockerell 1902</xref>: 114. Type species: <italic><tp:taxon-name><tp:taxon-name-part taxon-name-part-type="genus">Orthezia</tp:taxon-name-part> <tp:taxon-name-part taxon-name-part-type="species">occidentalis</tp:taxon-name-part></tp:taxon-name></italic> Douglas, 1891.</comment></tp:nomenclature-citation><tp:nomenclature-citation><tp:taxon-name><tp:taxon-name-part taxon-name-part-type="genus">Arctorthezia</tp:taxon-name-part></tp:taxon-name><comment>, <xref ref-type="bibr" rid="B12">Morrison 1925</xref>: 143 (as subgenus). Change of status.</comment></tp:nomenclature-citation><tp:nomenclature-citation><tp:taxon-name><tp:taxon-name-part taxon-name-part-type="genus">Arctorthezia</tp:taxon-name-part></tp:taxon-name><comment>, Morrison 1952: 53 (as genus). Change of status.</comment></tp:nomenclature-citation></tp:nomenclature-citation-list></tp:nomenclature><tp:treatment-sec sec-type="Type species"><title>Type species.</title><p><italic><tp:taxon-name><tp:taxon-name-part taxon-name-part-type="genus">Orthezia</tp:taxon-name-part> <tp:taxon-name-part taxon-name-part-type="species">occidentalis</tp:taxon-name-part></tp:taxon-name></italic> Douglas, 1891: 245. Subsequently designated by <xref ref-type="bibr" rid="B2">Cockerell 1902</xref>: 259.</p></tp:treatment-sec><tp:treatment-sec sec-type="Comments"><title>Comments.</title><p><xref ref-type="bibr" rid="B2">Cockerell (1902)</xref> described <italic><tp:taxon-name><tp:taxon-name-part taxon-name-part-type="genus">Arctorthezia</tp:taxon-name-part></tp:taxon-name></italic> as a “section” of <italic><tp:taxon-name><tp:taxon-name-part taxon-name-part-type="genus">Orthezia</tp:taxon-name-part></tp:taxon-name></italic>. According to the International Code of Zoological Nomenclature, Article 10 (e) a “section” is deemed to be a subgeneric name when proposed for a species-group division of a genus. Thus, Cockerell is considered to be the author of <italic><tp:taxon-name><tp:taxon-name-part taxon-name-part-type="genus">Arctorthezia</tp:taxon-name-part></tp:taxon-name></italic> (<xref ref-type="bibr" rid="B11">Kozár 2004</xref>).</p></tp:treatment-sec><tp:treatment-sec sec-type="Description"><title>Description.</title><p><italic>Unmounted female.</italic> Live adult female with 9 pairs dorsal wax plates in each marginal row, 8 pairs in each submedian band, and 3 triangular or shield-shaped plates in centre of thorax. Ovisac parallel sided, short, about half length of body (Fig. <xref ref-type="fig" rid="F5">5</xref>).</p><p><italic>Mounted female.</italic> Antenna 7 or 8 segmented, covered with strong spines; apical seta a blunted strong spine. Claw without denticle. Abdominal spiracles numbering 7 or 8 pairs, situated on margin of dorsum. Three triangular wax plates present on mid-dorsum. Three or four rows of spines present within ovisac band.</p></tp:treatment-sec><tp:treatment-sec sec-type="Host plant"><title>Host plant.</title><p>Found under mosses and stones on the roots of different plants, also reported from ant nests.</p></tp:treatment-sec><tp:treatment-sec sec-type="Distribution"><title>Distribution.</title><p>The known species are distributed only in the Holarctic Region.</p></tp:treatment-sec><tp:treatment-sec sec-type="Key to adult females of species of Arctorthezia"><title>Key to adult females of species of <italic><tp:taxon-name><tp:taxon-name-part taxon-name-part-type="genus">Arctorthezia</tp:taxon-name-part></tp:taxon-name></italic></title><p>Unfortunately the type material of <italic><tp:taxon-name><tp:taxon-name-part taxon-name-part-type="genus">Arctorthezia</tp:taxon-name-part> <tp:taxon-name-part taxon-name-part-type="species">vardziae</tp:taxon-name-part></tp:taxon-name></italic> was not available. For this reason we could not include this species in the key. In the original description, <xref ref-type="bibr" rid="B5">Hadzibejli (1963)</xref> only provided generic characters that refer to the genus description, so further studies are needed to clarify the species concept of <italic><tp:taxon-name><tp:taxon-name-part taxon-name-part-type="genus">Arctorthezia</tp:taxon-name-part> <tp:taxon-name-part taxon-name-part-type="species">vardziae</tp:taxon-name-part></tp:taxon-name></italic>.</p><!--PageBreak--><table-wrap content-type="key" position="anchor" orientation="portrait"><table rules="all"><tbody><tr><td rowspan="1" colspan="1">1</td><td rowspan="1" colspan="1">Triangular wax plate on mid-dorsum longer than wide; triangular wax plate between mid coxae on venter longer than wide, like those on dorsum; ovisac band containing 3 wide wax plate bands</td><td rowspan="1" colspan="1"><bold><italic><tp:taxon-name><tp:taxon-name-part taxon-name-part-type="genus">Arctorthezia</tp:taxon-name-part> <tp:taxon-name-part taxon-name-part-type="species">cataphracta</tp:taxon-name-part></tp:taxon-name></italic></bold></td></tr><tr><td rowspan="1" colspan="1">–</td><td rowspan="1" colspan="1">Triangular wax plate on mid-dorsum various widths but never the longer than wide; triangular wax plate between mid-coxae on venter at least twice as wide as long; ovisac band containing 4 wide wax plate bands</td><td rowspan="1" colspan="1"><bold>2</bold></td></tr><tr><td rowspan="1" colspan="1">2</td><td rowspan="1" colspan="1">On the dorsum, with 9 circular discoidal pore plates present between marginal and submedian setal plates (Fig. <xref ref-type="fig" rid="F4">4</xref>)</td><td rowspan="1" colspan="1"><bold><italic><tp:taxon-name><tp:taxon-name-part taxon-name-part-type="genus">Arctorthezia</tp:taxon-name-part> <tp:taxon-name-part taxon-name-part-type="species">pseudoccidentalis</tp:taxon-name-part></tp:taxon-name></italic></bold></td></tr><tr><td rowspan="1" colspan="1">–</td><td rowspan="1" colspan="1">On the dorsum, circular discoidal pore plates absent from between marginal and submedian setal plates</td><td rowspan="1" colspan="1"><bold>3</bold></td></tr><tr><td rowspan="1" colspan="1">3</td><td rowspan="1" colspan="1">Dorsal triangle-shaped mid-thoracic setal plates more than two times wider than long (Fig. <xref ref-type="fig" rid="F6">6e</xref>); distal to vulva, proportion of simple pores to quadrilocular pores ca. 1:6</td><td rowspan="1" colspan="1"><bold><italic><tp:taxon-name><tp:taxon-name-part taxon-name-part-type="genus">Arctorthezia</tp:taxon-name-part> <tp:taxon-name-part taxon-name-part-type="species">occidentalis</tp:taxon-name-part></tp:taxon-name></italic></bold></td></tr><tr><td rowspan="1" colspan="1">–</td><td rowspan="1" colspan="1">Dorsal triangle-shaped mid-thoracic setal plates hardly wider than long (Fig. <xref ref-type="fig" rid="F6">6a</xref>); distal to vulva, proportion of simple pores to quadrilocular pores ca. 1:15</td><td rowspan="1" colspan="1"><bold><italic><tp:taxon-name><tp:taxon-name-part taxon-name-part-type="genus">Arctorthezia</tp:taxon-name-part> <tp:taxon-name-part taxon-name-part-type="species">helvetica</tp:taxon-name-part></tp:taxon-name></italic> sp. n.</bold></td></tr></tbody></table></table-wrap></tp:treatment-sec><tp:treatment-sec><!--Section generated to contain objects referenced in tp:taxon-treatment.--><fig id="F5" position="float" orientation="portrait"><label>Figure 5.</label><caption><p>Dorsal and ventral views of unmounted adult female <italic><tp:taxon-name><tp:taxon-name-part taxon-name-part-type="genus">Arctorthezia</tp:taxon-name-part></tp:taxon-name></italic> species. <italic><tp:taxon-name><tp:taxon-name-part taxon-name-part-type="genus">Arctorthezia</tp:taxon-name-part> <tp:taxon-name-part taxon-name-part-type="species">helvetica</tp:taxon-name-part></tp:taxon-name></italic> sp. n., <bold>a</bold> venter. <italic><tp:taxon-name><tp:taxon-name-part taxon-name-part-type="genus">Arctorthezia</tp:taxon-name-part> <tp:taxon-name-part taxon-name-part-type="species">cataphracta</tp:taxon-name-part></tp:taxon-name></italic> <bold>b</bold> dorsum <bold>c</bold> venter. <italic><tp:taxon-name><tp:taxon-name-part taxon-name-part-type="genus">Arctorthezia</tp:taxon-name-part> <tp:taxon-name-part taxon-name-part-type="species">occidentalis</tp:taxon-name-part></tp:taxon-name></italic> <bold>d</bold> dorsum <bold>e</bold> venter. <italic><tp:taxon-name><tp:taxon-name-part taxon-name-part-type="genus">Arctorthezia</tp:taxon-name-part> <tp:taxon-name-part taxon-name-part-type="species">pseudoccidentalis</tp:taxon-name-part></tp:taxon-name></italic> <bold>f</bold> dorsum <bold>g</bold> venter. Photographs by: <bold>a</bold> P. van Helsdingen <bold>b–g</bold> É. Szita.</p></caption><graphic xmlns:xlink="http://www.w3.org/1999/xlink" xlink:href="zookeys-472-059-g005.jpg" position="float" orientation="portrait" xlink:type="simple" id="oo_37031.jpg"/></fig><fig id="F4" position="float" orientation="portrait"><label>Figure 4.</label><caption><p><italic><tp:taxon-name><tp:taxon-name-part taxon-name-part-type="genus">Arctorthezia</tp:taxon-name-part> <tp:taxon-name-part taxon-name-part-type="species">pseudoccidentalis</tp:taxon-name-part></tp:taxon-name></italic> Morrison, 1952, mounted adult female. Illustration by Konczné Benedicty &amp; Kaydan.</p></caption><graphic xmlns:xlink="http://www.w3.org/1999/xlink" xlink:href="zookeys-472-059-g004.jpg" position="float" orientation="portrait" xlink:type="simple" id="oo_37030.jpg"/></fig><fig id="F6" position="float" orientation="portrait"><label>Figure 6.</label><caption><p>Enlargement of mid-dorsal and mid-ventral thoracic region of <italic><tp:taxon-name><tp:taxon-name-part taxon-name-part-type="genus">Arctorthezia</tp:taxon-name-part></tp:taxon-name></italic> species. <italic><tp:taxon-name><tp:taxon-name-part taxon-name-part-type="genus">Arctorthezia</tp:taxon-name-part> <tp:taxon-name-part taxon-name-part-type="species">helvetica</tp:taxon-name-part></tp:taxon-name></italic> sp. n., <bold>a</bold> ventral <bold>b</bold> dorsal; <italic><tp:taxon-name><tp:taxon-name-part taxon-name-part-type="genus">Arctorthezia</tp:taxon-name-part> <tp:taxon-name-part taxon-name-part-type="species">cataphracta</tp:taxon-name-part></tp:taxon-name></italic> <bold>c</bold> ventral <bold>d</bold> dorsal; <italic><tp:taxon-name><tp:taxon-name-part taxon-name-part-type="genus">Arctorthezia</tp:taxon-name-part> <tp:taxon-name-part taxon-name-part-type="species">occidentalis</tp:taxon-name-part></tp:taxon-name></italic> <bold>e</bold> ventral <bold>f</bold> dorsal; <italic><tp:taxon-name><tp:taxon-name-part taxon-name-part-type="genus">Arctorthezia</tp:taxon-name-part> <tp:taxon-name-part taxon-name-part-type="species">pseudoccidentalis</tp:taxon-name-part></tp:taxon-name></italic> <bold>g</bold> ventral <bold>h</bold> dorsal. Illustrations by Konczné Benedicty &amp; Kaydan.</p></caption><graphic xmlns:xlink="http://www.w3.org/1999/xlink" xlink:href="zookeys-472-059-g006.jpg" position="float" orientation="portrait" xlink:type="simple" id="oo_37032.jpg"/></fig></tp:treatment-sec><ref-list><ref id="B2"><mixed-citation xmlns:xlink="http://www.w3.org/1999/xlink" xlink:type="simple"><person-group><name name-style="western"><surname>Cockerell</surname><given-names>TDA</given-names></name></person-group> (<year>1902</year>) <article-title>The nomenclature of the <tp:taxon-name><tp:taxon-name-part taxon-name-part-type="family">Coccidae</tp:taxon-name-part></tp:taxon-name>.</article-title><source>The Entomologist</source><volume>35</volume>: <lpage>114</lpage>.</mixed-citation></ref><ref id="B12"><mixed-citation xmlns:xlink="http://www.w3.org/1999/xlink" xlink:type="simple"><person-group><name name-style="western"><surname>Morrison</surname><given-names>H</given-names></name></person-group> (<year>1925</year>) <article-title>Classification of scale insects of the subfamily <tp:taxon-name><tp:taxon-name-part taxon-name-part-type="subfamily">Ortheziinae</tp:taxon-name-part></tp:taxon-name>.</article-title><source>Journal of Agricultural Research</source><volume>30</volume>: <fpage>97</fpage>–<lpage>154</lpage>.</mixed-citation></ref><ref id="B11"><mixed-citation xmlns:xlink="http://www.w3.org/1999/xlink" xlink:type="simple"><person-group><name name-style="western"><surname>Kozár</surname><given-names>F</given-names></name></person-group> (<year>2004</year>) <source><tp:taxon-name><tp:taxon-name-part taxon-name-part-type="family">Ortheziidae</tp:taxon-name-part></tp:taxon-name> of the World.</source><publisher-name>Plant Protection Institute, Hungarian Academy of Sciences</publisher-name>, <publisher-loc>Budapest, Hungary</publisher-loc>, <size units="page">525 pp</size>.</mixed-citation></ref><ref id="B5"><mixed-citation xmlns:xlink="http://www.w3.org/1999/xlink" xlink:type="simple"><person-group><name name-style="western"><surname>Hadzibejli</surname><given-names>ZK</given-names></name></person-group> (<year>1963</year>) [<trans-title xml:lang="en">Coccids of the family <tp:taxon-name><tp:taxon-name-part taxon-name-part-type="family">Ortheziidae</tp:taxon-name-part></tp:taxon-name> (<tp:taxon-name><tp:taxon-name-part taxon-name-part-type="suborder">Homoptera</tp:taxon-name-part></tp:taxon-name>, <tp:taxon-name><tp:taxon-name-part taxon-name-part-type="superfamily">Coccoidea</tp:taxon-name-part></tp:taxon-name>) in the fauna of Georgia.</trans-title>] <source>Entomologicheskoe Obozrenye</source><volume>42</volume>: <fpage>611</fpage>–<lpage>620</lpage>. <comment>[In Russian]</comment></mixed-citation></ref></ref-list></tp:taxon-treatment>
