# Supplementary material for: The genus Arctorthezia Cockerell (Hemiptera, Ortheziidae) with the description of a new species
Source: Zookeys. 2015 Jan 19;(472):59–75. doi: 10.3897/zookeys.472.8928 (PMC4304030; doi:10.3897/zookeys.472.8928)
Supplement: XML Treatment for Arctorthezia helvetica [file zookeys.472.8928-treatment2.xml]

<!DOCTYPE tp:taxon-treatment
  PUBLIC "-//TaxonX//DTD Taxonomic Treatment Publishing DTD v0 20100105//EN" "tax-treatment-NSO.dtd">
<tp:taxon-treatment xmlns:tp="http://www.plazi.org/taxpub"><tp:treatment-meta><kwd-group><label>Taxon classification</label><kwd><named-content content-type="kingdom">Animalia</named-content></kwd><kwd><named-content content-type="order">Hemiptera</named-content></kwd><kwd><named-content content-type="family">Ortheziidae</named-content></kwd></kwd-group><mixed-citation publication-type="journal"><person-group><name><surname>Szita</surname><given-names>Éva</given-names></name><name><surname>Kaydan</surname><given-names>Mehmet Bora</given-names></name><name><surname>Benedicty</surname><given-names>Zsuzsanna Konczné</given-names></name><name><surname>Tanaka</surname><given-names>Hirotaka</given-names></name><name><surname>Fetykó</surname><given-names>Kinga</given-names></name><name><surname>Kozár</surname><given-names>Ferenc</given-names></name></person-group><article-title>The genus <italic><tp:taxon-name><tp:taxon-name-part taxon-name-part-type="genus">Arctorthezia</tp:taxon-name-part></tp:taxon-name></italic> Cockerell (<tp:taxon-name><tp:taxon-name-part taxon-name-part-type="order">Hemiptera</tp:taxon-name-part></tp:taxon-name>, <tp:taxon-name><tp:taxon-name-part taxon-name-part-type="family">Ortheziidae</tp:taxon-name-part></tp:taxon-name>) with the description of a new species</article-title><source>Zookeys</source><day>19</day><month>1</month><year>2015</year><volume>2015</volume><issue>472</issue><fpage>59</fpage><lpage>75</lpage><pub-id pub-id-type="doi">10.3897/zookeys.472.8928</pub-id></mixed-citation></tp:treatment-meta><tp:nomenclature><tp:taxon-name>
                        <tp:taxon-name-part taxon-name-part-type="genus">Arctorthezia</tp:taxon-name-part>
                        <tp:taxon-name-part taxon-name-part-type="species">helvetica</tp:taxon-name-part>
                        <object-id xmlns:xlink="http://www.w3.org/1999/xlink" content-type="zoobank" xlink:type="simple">http://zoobank.org/AFE6A314-D608-4728-B3CD-BB3E2BFDF8EE</object-id>
                    </tp:taxon-name><tp:taxon-authority>Kozár &amp; Szita</tp:taxon-authority><tp:taxon-status xmlns:xlink="http://www.w3.org/1999/xlink" xlink:type="simple">sp. n.</tp:taxon-status><xref ref-type="fig" rid="F1">Figs 1</xref><xref ref-type="fig" rid="F5">, 5a</xref><xref ref-type="fig" rid="F6">, 6a–b</xref></tp:nomenclature><tp:treatment-sec sec-type="Material"><title>Material.</title><p>Type material: Holotype female Switzerland, Valais, s/Venayaz, 700 m a.s.l., 7.x.1980, leg. C. Besuchet [PPI 8864, MHNG without code]. Paratypes female: 6 adult females with the same data as holotype, on separate slides.</p><p>Other material examined: 3 adult females on separate slides, Switzerland, Valais, Dorenaz, oak, 28.iii.1964, leg. C. Besuchet [PPI 8862, MHNG without code].</p></tp:treatment-sec><tp:treatment-sec sec-type="Description"><title>Description.</title><p>Live adult female: dorsum with 9 pairs dorsal wax plates in each marginal row, 8 pairs in each submedian band, and 3 triangular or shield-shaped plates in middle of thorax. Ovisac short, about half length of body (Fig. <xref ref-type="fig" rid="F5">5a</xref>).</p><p><italic>Slide-mounted adult female</italic> (Figs <xref ref-type="fig" rid="F1">1</xref>, <xref ref-type="fig" rid="F6">6a–b</xref>). Body elongate oval, 2.124‒2.719 mm long, 1.425‒1.942 mm wide. Antenna 7 segmented. Measurements of antennal segments: 1<sup>st</sup> 180‒230, 2<sup>nd</sup> 183‒209, 3<sup>rd</sup> 96‒117, 4<sup>th</sup> 84‒107, 5<sup>th</sup> 76‒92, 6<sup>th</sup> 76‒96 and apical 204‒220 mm long, apical spine of antenna 22‒24 mm long, subapical seta absent; fleshy sensory seta near apical seta 22‒24 mm long; all segments of antenna covered with very robust, spine-like setae, the longest 17 mm long; first antennal segment with 4 spines on each side of segment. Eyes sub-conical, well separated from base of first antennal segment.</p><fig id="F1" position="float" orientation="portrait"><label>Figure 1.</label><caption><p><italic><tp:taxon-name><tp:taxon-name-part taxon-name-part-type="genus">Arctorthezia</tp:taxon-name-part> <tp:taxon-name-part taxon-name-part-type="species">helvetica</tp:taxon-name-part></tp:taxon-name></italic> sp. n., mounted adult female. Illustration by Konczné Benedicty &amp; Kaydan.</p></caption><graphic xmlns:xlink="http://www.w3.org/1999/xlink" xlink:href="zookeys-472-059-g001.jpg" position="float" orientation="portrait" xlink:type="simple" id="oo_37027.jpg"/></fig><p><italic>Venter</italic>: Labium 260‒285 mm long, apparently one segmented. Stylet loop usually longer than labium. Legs well developed; leg measurements: front coxa 155‒189 mm, middle 155‒189 mm, hind 188‒204 mm; front trochanter+femur 546‒577 mm long, middle 548‒572 mm, hind 597‒650 mm; front tibia+tarsus 700‒722 mm long, middle 679‒740 mm, hind 804‒866 mm; claw 74‒89 mm long; hind claw digitules each 15‒21 mm. Legs with rows of robust spine-like setae, tibia with fleshy sensory seta 24 mm long, trochanter with 4 placoid sensilla on each surface. Wax plates present on ventral areas of head and thorax, with wide marginal plate laterad of each thoracic spiracle; two wax plates present between mid-coxae, both triangular, almost same size (Fig. <xref ref-type="fig" rid="F6">6a</xref>). Thoracic spiracle with wide band of disc pores inside atrium. Setae few, scattered in medial areas of thorax; several setae near anterior edge of ovisac band and associated with simple pores. Ovisac band wide, parallel side in the middle, with 4 spine rows within ovisac band. Multilocular pores with 4 loculi around perimeter, each loculus 4‒5 mm in diameter and 1 loculus in central hub, 3 mm in diameter; pores present in 3 complete bands near posterior edges of each spine band, and scattered around vulva.</p><p><italic>Dorsum</italic>: Wax plates covering entire dorsum; three triangular wax plates on mid-dorsum, anteriormost 185‒190 mm wide, 135‒150 mm long; middle 250‒270 mm wide, 150‒160 mm long; posteriormost 260‒280 mm wide, 170‒180 mm long (Fig. <xref ref-type="fig" rid="F6">6b</xref>). Spines at margin of each wax plate each 22‒24 mm long, apically capitate. A few setae present in marginal clusters near posterior edges of marginal wax plates; 3‒6 setae present laterad of thoracic spiracle, longest seta 24 mm long; also present in very small numbers on other wax plates and in medial bare area. Multilocular pores generally with 4 loculi around perimeter and one loculus in central hub, sparsely present in wax plates. Abdominal spiracles numbering 8 pairs on the margin, last 3 pairs situated in posterior apical spine clusters. Anal ring 108‒120 mm long, 108‒120 wide, bearing 6 blunt anal ring setae, each 156‒192 mm long.</p></tp:treatment-sec><tp:treatment-sec sec-type="Etymology"><title>Etymology.</title><p>he species was named after the ancient name of its <italic>locus typicus</italic>, Switzerland (Helvetia).</p></tp:treatment-sec><tp:treatment-sec sec-type="Distribution"><title>Distribution.</title><p>Switzerland.</p></tp:treatment-sec><tp:treatment-sec sec-type="Ecology"><title>Ecology.</title><p><italic>Host plant</italic>: unknown, found in leaf litter and soil samples.</p></tp:treatment-sec><tp:treatment-sec sec-type="Diagnosis"><title>Diagnosis.</title><p><italic><tp:taxon-name><tp:taxon-name-part taxon-name-part-type="genus">Arctorthezia</tp:taxon-name-part> <tp:taxon-name-part taxon-name-part-type="species">helvetica</tp:taxon-name-part></tp:taxon-name></italic> sp. n. can be recognized by the following combination of characters: (i) 7-segmented antennae, (ii) dorsal triangle-shaped mid-thoracic setal plates hardly wider than long (iii) the proportion of simple pores and quadrilocular pores distal to vulva ca. 1:15, (iv) diamond-shape setal plate between mid-coxae on venter.</p></tp:treatment-sec><tp:treatment-sec sec-type="Comments"><title>Comments.</title><p><italic><tp:taxon-name><tp:taxon-name-part taxon-name-part-type="genus">Arctorthezia</tp:taxon-name-part> <tp:taxon-name-part taxon-name-part-type="species">helvetica</tp:taxon-name-part></tp:taxon-name></italic> sp. n. is closest to <italic><tp:taxon-name><tp:taxon-name-part taxon-name-part-type="genus">Arctorthezia</tp:taxon-name-part> <tp:taxon-name-part taxon-name-part-type="species">occidentalis</tp:taxon-name-part></tp:taxon-name></italic> in having 4 spine rows within the ovisac band and lacking circular pore clusters on the dorsum, but differs from <italic><tp:taxon-name><tp:taxon-name-part taxon-name-part-type="genus">Arctorthezia</tp:taxon-name-part> <tp:taxon-name-part taxon-name-part-type="species">occidentalis</tp:taxon-name-part></tp:taxon-name></italic> as follows (characters of <italic><tp:taxon-name><tp:taxon-name-part taxon-name-part-type="genus">Arctorthezia</tp:taxon-name-part> <tp:taxon-name-part taxon-name-part-type="species">occidentalis</tp:taxon-name-part></tp:taxon-name></italic> in brackets): (i) adult female body length less than 3 mm (adult female body length at least 3.5 mm); (ii) the fourth spine row within ovisac band weak (the fourth spine row within ovisac band strong); (iii) the proportion of simple pores to quadrilocular pores distal to vulva ca. 1:15 (the proportion of simple pores to quadrilocular pores distal to vulva ca. 1:6); (iv) dorsal triangle-shaped mid-thoracic setal plates hardly wider than long (dorsal triangle-shaped mid-thoracic setal plates more than two times wider than long).</p></tp:treatment-sec><tp:treatment-sec><!--Section generated to contain objects referenced in tp:taxon-treatment.--><fig id="F5" position="float" orientation="portrait"><label>Figure 5.</label><caption><p>Dorsal and ventral views of unmounted adult female <italic><tp:taxon-name><tp:taxon-name-part taxon-name-part-type="genus">Arctorthezia</tp:taxon-name-part></tp:taxon-name></italic> species. <italic><tp:taxon-name><tp:taxon-name-part taxon-name-part-type="genus">Arctorthezia</tp:taxon-name-part> <tp:taxon-name-part taxon-name-part-type="species">helvetica</tp:taxon-name-part></tp:taxon-name></italic> sp. n., <bold>a</bold> venter. <italic><tp:taxon-name><tp:taxon-name-part taxon-name-part-type="genus">Arctorthezia</tp:taxon-name-part> <tp:taxon-name-part taxon-name-part-type="species">cataphracta</tp:taxon-name-part></tp:taxon-name></italic> <bold>b</bold> dorsum <bold>c</bold> venter. <italic><tp:taxon-name><tp:taxon-name-part taxon-name-part-type="genus">Arctorthezia</tp:taxon-name-part> <tp:taxon-name-part taxon-name-part-type="species">occidentalis</tp:taxon-name-part></tp:taxon-name></italic> <bold>d</bold> dorsum <bold>e</bold> venter. <italic><tp:taxon-name><tp:taxon-name-part taxon-name-part-type="genus">Arctorthezia</tp:taxon-name-part> <tp:taxon-name-part taxon-name-part-type="species">pseudoccidentalis</tp:taxon-name-part></tp:taxon-name></italic> <bold>f</bold> dorsum <bold>g</bold> venter. Photographs by: <bold>a</bold> P. van Helsdingen <bold>b–g</bold> É. Szita.</p></caption><graphic xmlns:xlink="http://www.w3.org/1999/xlink" xlink:href="zookeys-472-059-g005.jpg" position="float" orientation="portrait" xlink:type="simple" id="oo_37031.jpg"/></fig><fig id="F6" position="float" orientation="portrait"><label>Figure 6.</label><caption><p>Enlargement of mid-dorsal and mid-ventral thoracic region of <italic><tp:taxon-name><tp:taxon-name-part taxon-name-part-type="genus">Arctorthezia</tp:taxon-name-part></tp:taxon-name></italic> species. <italic><tp:taxon-name><tp:taxon-name-part taxon-name-part-type="genus">Arctorthezia</tp:taxon-name-part> <tp:taxon-name-part taxon-name-part-type="species">helvetica</tp:taxon-name-part></tp:taxon-name></italic> sp. n., <bold>a</bold> ventral <bold>b</bold> dorsal; <italic><tp:taxon-name><tp:taxon-name-part taxon-name-part-type="genus">Arctorthezia</tp:taxon-name-part> <tp:taxon-name-part taxon-name-part-type="species">cataphracta</tp:taxon-name-part></tp:taxon-name></italic> <bold>c</bold> ventral <bold>d</bold> dorsal; <italic><tp:taxon-name><tp:taxon-name-part taxon-name-part-type="genus">Arctorthezia</tp:taxon-name-part> <tp:taxon-name-part taxon-name-part-type="species">occidentalis</tp:taxon-name-part></tp:taxon-name></italic> <bold>e</bold> ventral <bold>f</bold> dorsal; <italic><tp:taxon-name><tp:taxon-name-part taxon-name-part-type="genus">Arctorthezia</tp:taxon-name-part> <tp:taxon-name-part taxon-name-part-type="species">pseudoccidentalis</tp:taxon-name-part></tp:taxon-name></italic> <bold>g</bold> ventral <bold>h</bold> dorsal. Illustrations by Konczné Benedicty &amp; Kaydan.</p></caption><graphic xmlns:xlink="http://www.w3.org/1999/xlink" xlink:href="zookeys-472-059-g006.jpg" position="float" orientation="portrait" xlink:type="simple" id="oo_37032.jpg"/></fig></tp:treatment-sec></tp:taxon-treatment>
