# Supplementary material for: The genus Arctorthezia Cockerell (Hemiptera, Ortheziidae) with the description of a new species
Source: Zookeys. 2015 Jan 19;(472):59–75. doi: 10.3897/zookeys.472.8928 (PMC4304030; doi:10.3897/zookeys.472.8928)
Supplement: XML Treatment for Arctorthezia cataphracta [file zookeys.472.8928-treatment3.xml]

<!DOCTYPE tp:taxon-treatment
  PUBLIC "-//TaxonX//DTD Taxonomic Treatment Publishing DTD v0 20100105//EN" "tax-treatment-NSO.dtd">
<tp:taxon-treatment xmlns:tp="http://www.plazi.org/taxpub"><tp:treatment-meta><kwd-group><label>Taxon classification</label><kwd><named-content content-type="kingdom">Animalia</named-content></kwd><kwd><named-content content-type="order">Hemiptera</named-content></kwd><kwd><named-content content-type="family">Ortheziidae</named-content></kwd></kwd-group><mixed-citation publication-type="journal"><person-group><name><surname>Szita</surname><given-names>Éva</given-names></name><name><surname>Kaydan</surname><given-names>Mehmet Bora</given-names></name><name><surname>Benedicty</surname><given-names>Zsuzsanna Konczné</given-names></name><name><surname>Tanaka</surname><given-names>Hirotaka</given-names></name><name><surname>Fetykó</surname><given-names>Kinga</given-names></name><name><surname>Kozár</surname><given-names>Ferenc</given-names></name></person-group><article-title>The genus <italic><tp:taxon-name><tp:taxon-name-part taxon-name-part-type="genus">Arctorthezia</tp:taxon-name-part></tp:taxon-name></italic> Cockerell (<tp:taxon-name><tp:taxon-name-part taxon-name-part-type="order">Hemiptera</tp:taxon-name-part></tp:taxon-name>, <tp:taxon-name><tp:taxon-name-part taxon-name-part-type="family">Ortheziidae</tp:taxon-name-part></tp:taxon-name>) with the description of a new species</article-title><source>Zookeys</source><day>19</day><month>1</month><year>2015</year><volume>2015</volume><issue>472</issue><fpage>59</fpage><lpage>75</lpage><pub-id pub-id-type="doi">10.3897/zookeys.472.8928</pub-id></mixed-citation></tp:treatment-meta><tp:nomenclature><tp:taxon-name>
                        <tp:taxon-name-part taxon-name-part-type="genus">Arctorthezia</tp:taxon-name-part>
                        <tp:taxon-name-part taxon-name-part-type="species">cataphracta</tp:taxon-name-part>
                    </tp:taxon-name><tp:taxon-authority>(Olafsen, 1772)</tp:taxon-authority><xref ref-type="fig" rid="F2">Figs 2</xref><xref ref-type="fig" rid="F5">, 5b–c</xref><xref ref-type="fig" rid="F6">, 6c–d</xref><!--PageBreak--><!--PageBreak--></tp:nomenclature><tp:treatment-sec sec-type="Material examined"><title>Material examined.</title><p><bold>Austria:</bold> 1 female, Kesselspitze Mt., 3.vii.1999, leg. K. Thaler [PPI 6545]. <bold>Greenland:</bold> 2 females on 1 slide, s-o, Nanortalik, dwarf willow, 26.vii.1979, leg. G. Primatesta [PPI 8933, MHNG nr.7]; 1 female at Boston, <italic><tp:taxon-name><tp:taxon-name-part taxon-name-part-type="genus">Sedum</tp:taxon-name-part></tp:taxon-name></italic> sp., 6.vi.1945, leg. <!--PageBreak--><!--PageBreak-->Hodson [PPI 8967, USNM 45 1781]. <bold>Italy:</bold> 2 females on 2 slides, Piedmont, Monte Autoroto, 1700 m a.s.l., 16.vi.1982, leg. A. Focarile [PPI 9854, MHNG 13]. <bold>Japan:</bold> 1 female, Tochigi, Nikkô, Kawamata, Nikkô-zawa-onsen, 1500 m a.s.l., <italic><tp:taxon-name><tp:taxon-name-part taxon-name-part-type="genus">Dryopteris</tp:taxon-name-part> <tp:taxon-name-part taxon-name-part-type="species">crassirhizoma</tp:taxon-name-part></tp:taxon-name></italic>, 5.vi.2013., leg. S. Maehara. (collected by beating) [TRPM]; 1 female, same locality, <italic><tp:taxon-name><tp:taxon-name-part taxon-name-part-type="genus">Dryopteris</tp:taxon-name-part> <tp:taxon-name-part taxon-name-part-type="species">crassirhizoma</tp:taxon-name-part></tp:taxon-name></italic>, 2.vii.2013, leg. S. Maehara. (collected by beating) [TRPM]. <bold>Mongolia:</bold> 1 female, Bogdo, 3.vi.1967, leg. Z. Kaszab [HNHM As 77]. <bold>Switzerland:</bold> 2 females on 2 slides, Valais, Gornergat, 3050 m a.s.l., under stones, 12.ix.1982, leg. C. Besuchet [PPI 8857, MHNG without code]; 3 females on 3 slides, Valais, Fluhalp, near Leuerbad, 2000 m a.s.l., mosses and dead leaves, 14.viii.1980, leg. C. Besuchet [PPI 8858, MHNG without code]; 2 females on 2 slides, Obwald, Melchsee, 1800 m a.s.l., mosses, 2.x.1987, leg. I. Löbl [PPI 8861, MHNG without code]; 4 females on 4 slides, Valais, Tursten, s/Zermatt, 2200 m a.s.l., 14.vii.1966, leg. A. Comellini [PPI 8863]; 5 females on 5 slides, Valais, Saas-Almagell, 1650 m a.s.l., wet mosses, 5.vii.1997, leg. C. Besuchet [PPI 8866, MHNG without code]; 2 females on 2 slides, Valais, Grand St. Bernard, 2150 m a.s.l., mosses at foot of rocks, 10.ix.1996, leg. C. Besuchet [PPI 8873, MHNG without code]; 1 female, at N.Y., on lichens around <italic><tp:taxon-name><tp:taxon-name-part taxon-name-part-type="genus">Rhododendron</tp:taxon-name-part></tp:taxon-name></italic>, 12.vii.1938, leg. Harley [PPI 8968, USNM 98-2244, NY77615]; 1 female, Valais, Torrenthorn, near Lukerbad, 2500-2600 m a.s.l., alpine meadows, 12.viii.1980, leg. C. Besuchet [PPI 8870, MHNG without code]; 1 female, Studen, moss, 20.ix.1992, leg. F. Kozár [PPI 4071]; 1 female, Romoos, Weise, 23.viii.1994, leg. Rézbányai [PPI 6144, HNHM]; 2 females on 1 slide, Romoos, Weise, 28.iv.1994, leg. Rézbányai [PPI 6143]. <bold>Turkey:</bold> 1 female, Ilgardagi Gecidi, 2350 m a.s.l., 13.vi.1986, leg. Löbl, Besuchet, Burckhardt [PPI 8881, MHNG without code]; 2 females on 2 slides, Kars, Ilgandas, Gecidi, on herbs and flowers, 13.vi.1986, leg. Löebl &amp; Bernhardt [MHNG 10699/1-2 Ar.tube II]. <bold>UK:</bold> 2 females on 1 slide, Scotland, N. Berwich, E. Lothian, under moss,. ix.1926, leg. E.E. Green [PPI 8965, USNM without code]; 1 female, Scotland, Braemar, at base of grass, 8.viii.1979, leg. J.N. Cox [USNM 5/79].</p></tp:treatment-sec><tp:treatment-sec sec-type="Synonymy"><title>Synonymy.</title><p><italic><tp:taxon-name><tp:taxon-name-part taxon-name-part-type="genus">Pediculus</tp:taxon-name-part> <tp:taxon-name-part taxon-name-part-type="species">cataphractus</tp:taxon-name-part></tp:taxon-name></italic> Olafsen, <italic><tp:taxon-name><tp:taxon-name-part taxon-name-part-type="genus">Coccus</tp:taxon-name-part> <tp:taxon-name-part taxon-name-part-type="species">cataphracta</tp:taxon-name-part></tp:taxon-name></italic> (Shaw), <italic><tp:taxon-name><tp:taxon-name-part taxon-name-part-type="genus">Dorthezia</tp:taxon-name-part> <tp:taxon-name-part taxon-name-part-type="species">cataphracta</tp:taxon-name-part></tp:taxon-name></italic> (Shaw), <italic><tp:taxon-name><tp:taxon-name-part taxon-name-part-type="genus">Orthezia</tp:taxon-name-part> <tp:taxon-name-part taxon-name-part-type="species">cataphracta</tp:taxon-name-part></tp:taxon-name></italic> (Shaw), <italic><tp:taxon-name><tp:taxon-name-part taxon-name-part-type="genus">Dorthesia</tp:taxon-name-part> <tp:taxon-name-part taxon-name-part-type="species">chiton</tp:taxon-name-part></tp:taxon-name></italic> Zetterstedt, <italic><tp:taxon-name><tp:taxon-name-part taxon-name-part-type="genus">Orthezia</tp:taxon-name-part> <tp:taxon-name-part taxon-name-part-type="species">signoreti</tp:taxon-name-part></tp:taxon-name></italic> White, <italic><tp:taxon-name><tp:taxon-name-part taxon-name-part-type="genus">Coccus</tp:taxon-name-part> <tp:taxon-name-part taxon-name-part-type="species">uva</tp:taxon-name-part></tp:taxon-name></italic> (Modeer), <italic><tp:taxon-name><tp:taxon-name-part taxon-name-part-type="genus">Orthezia</tp:taxon-name-part> <tp:taxon-name-part taxon-name-part-type="species">uva</tp:taxon-name-part></tp:taxon-name></italic> (Modeer), <tp:taxon-name><tp:taxon-name-part taxon-name-part-type="genus">Orthezia</tp:taxon-name-part> (<tp:taxon-name-part taxon-name-part-type="subgenus">Arctorthezia</tp:taxon-name-part>) <tp:taxon-name-part taxon-name-part-type="species">cataphracta</tp:taxon-name-part></tp:taxon-name>, Cockerell, <italic><tp:taxon-name><tp:taxon-name-part taxon-name-part-type="genus">Coccus</tp:taxon-name-part> <tp:taxon-name-part taxon-name-part-type="species">cataphractus</tp:taxon-name-part></tp:taxon-name></italic> Lindinger (<xref ref-type="bibr" rid="B1">Ben-Dov et al. 2014</xref>, <xref ref-type="bibr" rid="B11">Kozar 2004</xref>).</p></tp:treatment-sec><tp:treatment-sec sec-type="Description"><title>Description.</title><p>Live adult female: dorsum with 9 pairs dorsal wax plates in each marginal row, 8 pairs in each submedian band, and 3 small triangular or shield-shaped ones in middle of thorax. Ovisac parallel sided, short, about half length of body (Fig. <xref ref-type="fig" rid="F5">5b–c</xref>).</p><p><italic>Slide-mounted adult female</italic> (Figs <xref ref-type="fig" rid="F2">2</xref>, <xref ref-type="fig" rid="F6">6c–d</xref>). Body elongate oval, 2.0‒2.9 mm long, 1.5‒2.7 mm wide. Antenna 8 - (rarely 6 or 7) segmented. Measurements of antennal segments: 1<sup>st</sup> 189–273, 2<sup>nd</sup> 144–210, 3<sup>rd</sup> 102–145, 4<sup>th</sup> 64–110, 5<sup>th</sup> 61–93, 6<sup>th</sup> 67–90, 7<sup>th</sup> 70–115, and apical segment 176–220 mm long, apical spine of antenna 11–20 mm long, subapical seta absent; fleshy sensory seta near apical seta 13–21 mm long; all segments of antenna covered with very robust, spine-like setae, the longest spine 21–37 mm long; first antennal segment with 0–2 spines on each side of segment. Eyes conical, well separated from base of first antennal segment.</p><fig id="F2" position="float" orientation="portrait"><label>Figure 2.</label><caption><p><italic><tp:taxon-name><tp:taxon-name-part taxon-name-part-type="genus">Arctorthezia</tp:taxon-name-part> <tp:taxon-name-part taxon-name-part-type="species">cataphracta</tp:taxon-name-part></tp:taxon-name></italic> (Olafsen, 1772), mounted adult female. Illustration by Konczné Benedicty &amp; Kaydan.</p></caption><graphic xmlns:xlink="http://www.w3.org/1999/xlink" xlink:href="zookeys-472-059-g002.jpg" position="float" orientation="portrait" xlink:type="simple" id="oo_37028.jpg"/></fig><!--PageBreak--><p><italic>Venter</italic>: Labium 285–350 mm long, apparently one segmented. Stylet loop usually longer than labium. Legs well developed; leg measurements: coxa length: front 186–310 mm long, middle 192–300 mm, hind 224–330 mm; front trochanter+femur 623–800 mm long, middle 647–820 mm, hind 705–883 mm; front tibia+tarsus 423–991 mm long, middle 448–994 mm, hind 548–1165 mm; front claw 82–106 mm long, middle 96–108 mm, hind 97–120 mm; hind claw digitules each 26–39 mm. Legs each with rows of robust spine-like setae, with a fleshy sensory seta on hind tibia, trochanter with 4 placoid sensilla on each surface. Wax plates present on ventral areas of head and thorax, and wide marginal plate laterad of each thoracic spiracle; two wax plates present between mid-coxae, both in triangular shape, anterior one relatively small and longer than wide (Fig. <xref ref-type="fig" rid="F6">6c</xref>); with 3 spine rows within ovisac band. Thoracic spiracles each with wide band of disc pores inside atrium. Setae few, scattered in medial areas of thorax, with several setae near anterior edge of ovisac band and associated with simple pores. Ovisac band narrow, indented in the middle. Multilocular pores each with 4 loculi around perimeter and 1 loculus in central hub, 4–5 mm in diameter; present in 3 complete bands near posterior edge of each spine band, and scattered around vulva.</p><p><italic>Dorsum</italic>: Wax plates cover entire dorsum; three triangular wax plates on mid-dorsum, anterior 40–130 mm wide, 60‒195 mm long; middle 60‒120 mm wide, 90‒250 mm long; posterior 80‒110 mm wide, 90‒240 mm long, (Fig. <xref ref-type="fig" rid="F6">6d</xref>). Spines at margin of wax plate each 14–20 mm long, apically capitate. A few setae present in marginal clusters near posterior edges of marginal wax plates; with 3‒6 setae laterad of thoracic spiracles, longest seta 17–20 mm long; also present in very small numbers on other wax plates and in medial bare area. Multilocular pores generally each with 4 loculi around perimeter, one loculus in central hub, sparsely present in wax plates. Abdominal spiracles numbering 8 pairs on the margin, last 3 situated in posterior apical spine clusters. Anal ring 120–132 mm long and 118–146 wide, bearing 6 blunt anal ring setae, each seta 136 mm long.</p></tp:treatment-sec><tp:treatment-sec sec-type="Distribution"><title>Distribution.</title><p>Austria, Belgium, Canada, Czech Republic, Denmark (Faeroe Islands), Estonia, Finland, France, Georgia, Greece, Greenland, Iceland, Ireland, Italy, Japan, Mongolia, Norway, Poland, Romania, former Soviet Union, Spain, Sweden, Switzerland, U.K., Ukraine, U.S.A. (Alaska).</p></tp:treatment-sec><tp:treatment-sec sec-type="Ecology"><title>Ecology.</title><p><italic>Host plants</italic>: <italic><tp:taxon-name><tp:taxon-name-part taxon-name-part-type="genus">Alnus</tp:taxon-name-part> <tp:taxon-name-part taxon-name-part-type="species">viridis</tp:taxon-name-part></tp:taxon-name></italic> (<tp:taxon-name><tp:taxon-name-part taxon-name-part-type="family">Betulaceae</tp:taxon-name-part></tp:taxon-name>), <italic><tp:taxon-name><tp:taxon-name-part taxon-name-part-type="genus">Caltha</tp:taxon-name-part></tp:taxon-name></italic> sp. (<tp:taxon-name><tp:taxon-name-part taxon-name-part-type="family">Ranunculaceae</tp:taxon-name-part></tp:taxon-name>), <italic><tp:taxon-name><tp:taxon-name-part taxon-name-part-type="genus">Capparis</tp:taxon-name-part></tp:taxon-name></italic> sp. (<tp:taxon-name><tp:taxon-name-part taxon-name-part-type="family">Capparaceae</tp:taxon-name-part></tp:taxon-name>), <italic><tp:taxon-name><tp:taxon-name-part taxon-name-part-type="genus">Calamagrostis</tp:taxon-name-part> <tp:taxon-name-part taxon-name-part-type="species">langsdorfii</tp:taxon-name-part></tp:taxon-name></italic>, <italic><tp:taxon-name><tp:taxon-name-part taxon-name-part-type="genus">Carex</tp:taxon-name-part></tp:taxon-name></italic> sp., <italic><tp:taxon-name><tp:taxon-name-part taxon-name-part-type="genus">Deschampsia</tp:taxon-name-part> <tp:taxon-name-part taxon-name-part-type="species">caespitosa</tp:taxon-name-part></tp:taxon-name></italic> (<tp:taxon-name><tp:taxon-name-part taxon-name-part-type="family">Poaceae</tp:taxon-name-part></tp:taxon-name>), <italic><tp:taxon-name><tp:taxon-name-part taxon-name-part-type="genus">Chrysanthemum</tp:taxon-name-part> <tp:taxon-name-part taxon-name-part-type="species">alpinum</tp:taxon-name-part></tp:taxon-name></italic>, <italic><tp:taxon-name><tp:taxon-name-part taxon-name-part-type="genus">Hieracium</tp:taxon-name-part></tp:taxon-name></italic> sp., <italic><tp:taxon-name><tp:taxon-name-part taxon-name-part-type="genus">Hymogyne</tp:taxon-name-part></tp:taxon-name></italic> sp., <italic><tp:taxon-name><tp:taxon-name-part taxon-name-part-type="genus">Solidago</tp:taxon-name-part></tp:taxon-name></italic> sp. (<tp:taxon-name><tp:taxon-name-part taxon-name-part-type="family">Asteraceae</tp:taxon-name-part></tp:taxon-name>), <italic><tp:taxon-name><tp:taxon-name-part taxon-name-part-type="genus">Dryas</tp:taxon-name-part> <tp:taxon-name-part taxon-name-part-type="species">octopetala</tp:taxon-name-part></tp:taxon-name></italic> (<tp:taxon-name><tp:taxon-name-part taxon-name-part-type="family">Rosaceae</tp:taxon-name-part></tp:taxon-name>), <italic><tp:taxon-name><tp:taxon-name-part taxon-name-part-type="genus">Gentiana</tp:taxon-name-part></tp:taxon-name></italic> sp. (<tp:taxon-name><tp:taxon-name-part taxon-name-part-type="family">Gentianaceae</tp:taxon-name-part></tp:taxon-name>), <italic><tp:taxon-name><tp:taxon-name-part taxon-name-part-type="genus">Geranium</tp:taxon-name-part></tp:taxon-name></italic> sp. (<tp:taxon-name><tp:taxon-name-part taxon-name-part-type="family">Geraniaceae</tp:taxon-name-part></tp:taxon-name>), <italic><tp:taxon-name><tp:taxon-name-part taxon-name-part-type="genus">Iris</tp:taxon-name-part> <tp:taxon-name-part taxon-name-part-type="species">setose</tp:taxon-name-part></tp:taxon-name></italic> (<tp:taxon-name><tp:taxon-name-part taxon-name-part-type="family">Iridaceae</tp:taxon-name-part></tp:taxon-name>), <italic><tp:taxon-name><tp:taxon-name-part taxon-name-part-type="genus">Racomitrium</tp:taxon-name-part> <tp:taxon-name-part taxon-name-part-type="species">lanuginosum</tp:taxon-name-part></tp:taxon-name></italic> (<tp:taxon-name><tp:taxon-name-part taxon-name-part-type="family">Grimmiaceae</tp:taxon-name-part></tp:taxon-name>), <italic><tp:taxon-name><tp:taxon-name-part taxon-name-part-type="genus">Calluna</tp:taxon-name-part> <tp:taxon-name-part taxon-name-part-type="species">vulgaris</tp:taxon-name-part></tp:taxon-name></italic>, <italic><tp:taxon-name><tp:taxon-name-part taxon-name-part-type="genus">Rhododendron</tp:taxon-name-part> <tp:taxon-name-part taxon-name-part-type="species">ferrugineum</tp:taxon-name-part></tp:taxon-name></italic>, <italic><tp:taxon-name><tp:taxon-name-part taxon-name-part-type="genus">Vaccinium</tp:taxon-name-part> <tp:taxon-name-part taxon-name-part-type="species">myrtillus</tp:taxon-name-part></tp:taxon-name></italic> (<tp:taxon-name><tp:taxon-name-part taxon-name-part-type="family">Ericaceae</tp:taxon-name-part></tp:taxon-name>), <italic><tp:taxon-name><tp:taxon-name-part taxon-name-part-type="genus">Saxifraga</tp:taxon-name-part> <tp:taxon-name-part taxon-name-part-type="species">aizoon</tp:taxon-name-part></tp:taxon-name></italic> (<tp:taxon-name><tp:taxon-name-part taxon-name-part-type="family">Saxifragaceae</tp:taxon-name-part></tp:taxon-name>), <italic><tp:taxon-name><tp:taxon-name-part taxon-name-part-type="genus">Saxifraga</tp:taxon-name-part> <tp:taxon-name-part taxon-name-part-type="species">cuneifolia</tp:taxon-name-part></tp:taxon-name></italic>, <italic><tp:taxon-name><tp:taxon-name-part taxon-name-part-type="genus">Saxifraga</tp:taxon-name-part> <tp:taxon-name-part taxon-name-part-type="species">oppositifolia</tp:taxon-name-part></tp:taxon-name></italic>, <italic><tp:taxon-name><tp:taxon-name-part taxon-name-part-type="genus">Sedum</tp:taxon-name-part></tp:taxon-name></italic> sp. (<tp:taxon-name><tp:taxon-name-part taxon-name-part-type="family">Crassulaceae</tp:taxon-name-part></tp:taxon-name>), <italic><tp:taxon-name><tp:taxon-name-part taxon-name-part-type="genus">Soldanella</tp:taxon-name-part></tp:taxon-name></italic> sp. (<tp:taxon-name><tp:taxon-name-part taxon-name-part-type="family">Primulaceae</tp:taxon-name-part></tp:taxon-name>), <italic><tp:taxon-name><tp:taxon-name-part taxon-name-part-type="genus">Trientalis</tp:taxon-name-part> <tp:taxon-name-part taxon-name-part-type="species">europaea</tp:taxon-name-part></tp:taxon-name></italic> (<tp:taxon-name><tp:taxon-name-part taxon-name-part-type="family">Myrsinaceae</tp:taxon-name-part></tp:taxon-name>), and <italic><tp:taxon-name><tp:taxon-name-part taxon-name-part-type="genus">Collybia</tp:taxon-name-part></tp:taxon-name></italic> sp. (<tp:taxon-name><tp:taxon-name-part taxon-name-part-type="kingdom">Fungi</tp:taxon-name-part></tp:taxon-name>: <tp:taxon-name><tp:taxon-name-part taxon-name-part-type="family">Tricholomataceae</tp:taxon-name-part></tp:taxon-name>). Under mosses (<italic><tp:taxon-name><tp:taxon-name-part taxon-name-part-type="genus">Sphagnum</tp:taxon-name-part></tp:taxon-name></italic> sp.: <tp:taxon-name><tp:taxon-name-part taxon-name-part-type="family">Sphagnaceae</tp:taxon-name-part></tp:taxon-name>) and stones on roots, also reported from ant nests (<xref ref-type="bibr" rid="B1">Ben-Dov et al. 2014</xref>, <xref ref-type="bibr" rid="B11">Kozár 2004</xref>). In Primorsky region of Russia (<xref ref-type="bibr" rid="B3">Danzig 1980</xref>) and Japan, some individuals were observed on ferns.</p><!--PageBreak--></tp:treatment-sec><tp:treatment-sec><!--Section generated to contain objects referenced in tp:taxon-treatment.--><fig id="F5" position="float" orientation="portrait"><label>Figure 5.</label><caption><p>Dorsal and ventral views of unmounted adult female <italic><tp:taxon-name><tp:taxon-name-part taxon-name-part-type="genus">Arctorthezia</tp:taxon-name-part></tp:taxon-name></italic> species. <italic><tp:taxon-name><tp:taxon-name-part taxon-name-part-type="genus">Arctorthezia</tp:taxon-name-part> <tp:taxon-name-part taxon-name-part-type="species">helvetica</tp:taxon-name-part></tp:taxon-name></italic> sp. n., <bold>a</bold> venter. <italic><tp:taxon-name><tp:taxon-name-part taxon-name-part-type="genus">Arctorthezia</tp:taxon-name-part> <tp:taxon-name-part taxon-name-part-type="species">cataphracta</tp:taxon-name-part></tp:taxon-name></italic> <bold>b</bold> dorsum <bold>c</bold> venter. <italic><tp:taxon-name><tp:taxon-name-part taxon-name-part-type="genus">Arctorthezia</tp:taxon-name-part> <tp:taxon-name-part taxon-name-part-type="species">occidentalis</tp:taxon-name-part></tp:taxon-name></italic> <bold>d</bold> dorsum <bold>e</bold> venter. <italic><tp:taxon-name><tp:taxon-name-part taxon-name-part-type="genus">Arctorthezia</tp:taxon-name-part> <tp:taxon-name-part taxon-name-part-type="species">pseudoccidentalis</tp:taxon-name-part></tp:taxon-name></italic> <bold>f</bold> dorsum <bold>g</bold> venter. Photographs by: <bold>a</bold> P. van Helsdingen <bold>b–g</bold> É. Szita.</p></caption><graphic xmlns:xlink="http://www.w3.org/1999/xlink" xlink:href="zookeys-472-059-g005.jpg" position="float" orientation="portrait" xlink:type="simple" id="oo_37031.jpg"/></fig><fig id="F6" position="float" orientation="portrait"><label>Figure 6.</label><caption><p>Enlargement of mid-dorsal and mid-ventral thoracic region of <italic><tp:taxon-name><tp:taxon-name-part taxon-name-part-type="genus">Arctorthezia</tp:taxon-name-part></tp:taxon-name></italic> species. <italic><tp:taxon-name><tp:taxon-name-part taxon-name-part-type="genus">Arctorthezia</tp:taxon-name-part> <tp:taxon-name-part taxon-name-part-type="species">helvetica</tp:taxon-name-part></tp:taxon-name></italic> sp. n., <bold>a</bold> ventral <bold>b</bold> dorsal; <italic><tp:taxon-name><tp:taxon-name-part taxon-name-part-type="genus">Arctorthezia</tp:taxon-name-part> <tp:taxon-name-part taxon-name-part-type="species">cataphracta</tp:taxon-name-part></tp:taxon-name></italic> <bold>c</bold> ventral <bold>d</bold> dorsal; <italic><tp:taxon-name><tp:taxon-name-part taxon-name-part-type="genus">Arctorthezia</tp:taxon-name-part> <tp:taxon-name-part taxon-name-part-type="species">occidentalis</tp:taxon-name-part></tp:taxon-name></italic> <bold>e</bold> ventral <bold>f</bold> dorsal; <italic><tp:taxon-name><tp:taxon-name-part taxon-name-part-type="genus">Arctorthezia</tp:taxon-name-part> <tp:taxon-name-part taxon-name-part-type="species">pseudoccidentalis</tp:taxon-name-part></tp:taxon-name></italic> <bold>g</bold> ventral <bold>h</bold> dorsal. Illustrations by Konczné Benedicty &amp; Kaydan.</p></caption><graphic xmlns:xlink="http://www.w3.org/1999/xlink" xlink:href="zookeys-472-059-g006.jpg" position="float" orientation="portrait" xlink:type="simple" id="oo_37032.jpg"/></fig></tp:treatment-sec><ref-list><ref id="B1"><mixed-citation xmlns:xlink="http://www.w3.org/1999/xlink" xlink:type="simple"><person-group><name name-style="western"><surname>Ben-Dov</surname><given-names>Y</given-names></name><name name-style="western"><surname>Miller</surname><given-names>DR</given-names></name><name name-style="western"><surname>Gibson</surname><given-names>DAP</given-names></name></person-group> (<year>2014</year>) <source>Scalenet</source>. <ext-link ext-link-type="uri" xlink:href="http://www.sel.barc.usda.gov/scalenet/scalenet.htm" xlink:type="simple">http://www.sel.barc.usda.gov/scalenet/scalenet.htm</ext-link> [accessed on 12 Aug 2013]</mixed-citation></ref><ref id="B11"><mixed-citation xmlns:xlink="http://www.w3.org/1999/xlink" xlink:type="simple"><person-group><name name-style="western"><surname>Kozár</surname><given-names>F</given-names></name></person-group> (<year>2004</year>) <source><tp:taxon-name><tp:taxon-name-part taxon-name-part-type="family">Ortheziidae</tp:taxon-name-part></tp:taxon-name> of the World.</source><publisher-name>Plant Protection Institute, Hungarian Academy of Sciences</publisher-name>, <publisher-loc>Budapest, Hungary</publisher-loc>, <size units="page">525 pp</size>.</mixed-citation></ref><ref id="B3"><mixed-citation xmlns:xlink="http://www.w3.org/1999/xlink" xlink:type="simple"><person-group><name name-style="western"><surname>Danzig</surname><given-names>EM</given-names></name></person-group> (<year>1980</year>) [<trans-source xml:lang="en">Coccoids of the Far East USSR (<tp:taxon-name><tp:taxon-name-part taxon-name-part-type="suborder">Homoptera</tp:taxon-name-part></tp:taxon-name>, <tp:taxon-name><tp:taxon-name-part taxon-name-part-type="infraorder">Coccinea</tp:taxon-name-part></tp:taxon-name>) with phylogenetic analysis of scale insects fauna of the world</trans-source>.] <publisher-name>Nauka</publisher-name>, <publisher-loc>Leningrad</publisher-loc>, <size units="page">367 pp</size>. [In Russian]</mixed-citation></ref></ref-list></tp:taxon-treatment>
