# Supplementary material for: The genus Arctorthezia Cockerell (Hemiptera, Ortheziidae) with the description of a new species
Source: Zookeys. 2015 Jan 19;(472):59–75. doi: 10.3897/zookeys.472.8928 (PMC4304030; doi:10.3897/zookeys.472.8928)
Supplement: XML Treatment for Arctorthezia occidentalis [file zookeys.472.8928-treatment4.xml]

<!DOCTYPE tp:taxon-treatment
  PUBLIC "-//TaxonX//DTD Taxonomic Treatment Publishing DTD v0 20100105//EN" "tax-treatment-NSO.dtd">
<tp:taxon-treatment xmlns:tp="http://www.plazi.org/taxpub"><tp:treatment-meta><kwd-group><label>Taxon classification</label><kwd><named-content content-type="kingdom">Animalia</named-content></kwd><kwd><named-content content-type="order">Hemiptera</named-content></kwd><kwd><named-content content-type="family">Ortheziidae</named-content></kwd></kwd-group><mixed-citation publication-type="journal"><person-group><name><surname>Szita</surname><given-names>Éva</given-names></name><name><surname>Kaydan</surname><given-names>Mehmet Bora</given-names></name><name><surname>Benedicty</surname><given-names>Zsuzsanna Konczné</given-names></name><name><surname>Tanaka</surname><given-names>Hirotaka</given-names></name><name><surname>Fetykó</surname><given-names>Kinga</given-names></name><name><surname>Kozár</surname><given-names>Ferenc</given-names></name></person-group><article-title>The genus <italic><tp:taxon-name><tp:taxon-name-part taxon-name-part-type="genus">Arctorthezia</tp:taxon-name-part></tp:taxon-name></italic> Cockerell (<tp:taxon-name><tp:taxon-name-part taxon-name-part-type="order">Hemiptera</tp:taxon-name-part></tp:taxon-name>, <tp:taxon-name><tp:taxon-name-part taxon-name-part-type="family">Ortheziidae</tp:taxon-name-part></tp:taxon-name>) with the description of a new species</article-title><source>Zookeys</source><day>19</day><month>1</month><year>2015</year><volume>2015</volume><issue>472</issue><fpage>59</fpage><lpage>75</lpage><pub-id pub-id-type="doi">10.3897/zookeys.472.8928</pub-id></mixed-citation></tp:treatment-meta><tp:nomenclature><tp:taxon-name>
                        <tp:taxon-name-part taxon-name-part-type="genus">Arctorthezia</tp:taxon-name-part>
                        <tp:taxon-name-part taxon-name-part-type="species">occidentalis</tp:taxon-name-part>
                    </tp:taxon-name><tp:taxon-authority>(Douglas, 1891)</tp:taxon-authority><xref ref-type="fig" rid="F3">Figs 3</xref><xref ref-type="fig" rid="F5">, 5d–e</xref><xref ref-type="fig" rid="F6">, 6e–f</xref></tp:nomenclature><tp:treatment-sec sec-type="Material examined"><title>Material examined.</title><p><bold>Canada:</bold> 2 females on 1 slide, British Columbia, Victoria, Highland Rd., moss, 12.vii.1988, leg. F. Kozár [PPI 3330, USNM 57]; 2 females on 1 slide, British Columbia, Vancouver Island, Ladysmith, entering a dwelling, 9.xi.1945, leg. W.A. Ross [PPI 8986, USNM 45-2340]; 6 females on 4 slides, British Columbia, Kaslo B.C., root of trees and grass, 19.v.1908, leg. J.W. Cockle [PPI 8974, USNM without code]; <bold>USA:</bold> 5 females on 5 slides, Montana, on apple,. ix.1949, leg. W.S. Regan [PPI 8975, USNM 49-2173]; 1 female, Colorado, Boulder, on <italic><tp:taxon-name><tp:taxon-name-part taxon-name-part-type="genus">Castilleja</tp:taxon-name-part></tp:taxon-name></italic> sp., 8.vi.1917, leg. H.F. Dietz [PPI 8977, USNM FHB #16096]; 4 females on 2 slides, Colorado, Boulder, on <italic><tp:taxon-name><tp:taxon-name-part taxon-name-part-type="genus">Castilleja</tp:taxon-name-part></tp:taxon-name></italic> sp., 12.vi.1919, leg. H.F. Dietz [PPI 8976, USNM without code].</p></tp:treatment-sec><tp:treatment-sec sec-type="Synonymy"><title>Synonymy.</title><p><italic><tp:taxon-name><tp:taxon-name-part taxon-name-part-type="genus">Orthezia</tp:taxon-name-part> <tp:taxon-name-part taxon-name-part-type="species">occidentalis</tp:taxon-name-part></tp:taxon-name></italic> Douglas, <italic><tp:taxon-name><tp:taxon-name-part taxon-name-part-type="genus">Orthezia</tp:taxon-name-part> <tp:taxon-name-part taxon-name-part-type="species">californica</tp:taxon-name-part></tp:taxon-name></italic> (Ehrhorn), <tp:taxon-name><tp:taxon-name-part taxon-name-part-type="genus">Orthezia</tp:taxon-name-part> (<tp:taxon-name-part taxon-name-part-type="subgenus">Arctorthezia</tp:taxon-name-part>) <tp:taxon-name-part taxon-name-part-type="species">occidentalis</tp:taxon-name-part></tp:taxon-name> Morrison (<xref ref-type="bibr" rid="B1">Ben-Dov et al. 2014</xref>).</p></tp:treatment-sec><tp:treatment-sec sec-type="Description"><title>Description.</title><p>Adult female, with secretion, fairly large, 3.5 mm wide and 4.5 mm long. Body completely covered with dense, sharply defined wax plates, these occurring in the usual marginal and dorsal tufts, white or variously discoloured, sometimes appearing yellow-brown or grey (<xref ref-type="bibr" rid="B12">Morrison 1925</xref>). Live adult female with 9 paired dorsal wax plates in each marginal row, 8 in each submedian band, and 3 wide, triangular or shield-shaped plates in centre of thorax (Fig. <xref ref-type="fig" rid="F5">5d–e</xref>).</p><p><italic>Slide-mounted adult female</italic> (Fig. <xref ref-type="fig" rid="F3">3</xref>, <xref ref-type="fig" rid="F6">6e–f</xref>). Body elongate oval, 3.45‒4.25 mm long, 3.00‒2.68 mm wide. Antenna 8- (rarely 7) segmented. Measurements of antennal segments: 1<sup>st</sup> 280‒330, 2<sup>nd</sup> 190‒230, 3<sup>rd</sup> 110‒140, 4<sup>th</sup> 100‒110, 5<sup>th</sup> 90, 6<sup>th</sup> 90‒100, 7<sup>th</sup> 90‒120, and apical segment 235‒240 mm long; apical spine of antenna 20 mm long, subapical seta absent; fleshy sensory seta near apical seta 25 mm long, all segments of antennae covered with very robust, spine-like setae, longest spine 15 mm long, first antennal segment with 2 spines on each side of segment. Eye with sub-parallel sides, tall, 120‒180 mm long, situated very close to first segment of antenna.</p><fig id="F3" position="float" orientation="portrait"><label>Figure 3.</label><caption><p><italic><tp:taxon-name><tp:taxon-name-part taxon-name-part-type="genus">Arctorthezia</tp:taxon-name-part> <tp:taxon-name-part taxon-name-part-type="species">occidentalis</tp:taxon-name-part></tp:taxon-name></italic> (Douglas, 1891), mounted adult female. Illustration by Konczné Benedicty &amp; Kaydan.</p></caption><graphic xmlns:xlink="http://www.w3.org/1999/xlink" xlink:href="zookeys-472-059-g003.jpg" position="float" orientation="portrait" xlink:type="simple" id="oo_37029.jpg"/></fig><p><italic>Venter</italic>: Labium 340‒450 mm long, apparently one segmented. Stylet loop usually longer than labium. Legs well developed; measurements of front coxa 220‒260 mm long, middle 200‒250 mm, hind 240‒350 mm; front trochanter+femur 660‒720 mm long, middle 720‒820 mm, hind 760‒920 mm; front tibia+tarsus 460‒670 mm long, middle 540‒580 mm, hind 340‒400 mm; front claw 80 mm long, middle 90‒110 mm, hind 90‒110 mm; hind claw digitules 5‒10 mm; legs with rows of robust spine-like setae, with four fleshy sensory setae on tibia, trochanter with 4 placoid sensilla on each surface. Wax plates present on ventral areas of head and thorax, with wide marginal plate laterad of each thoracic spiracle; two wax plates present between mid-coxa upper one in triangular shape (Fig. <xref ref-type="fig" rid="F6">6e</xref>), below one knickers shape. Thoracic spiracles with wide band of disc pores inside atrium. Setae few, scattered in medial areas of thorax, with several setae near anterior edge of ovisac band and associated with simple pores. Ovisac band wide, straight in the middle; with 4 spine rows within ovisac band. Multilocular pores with 4 loculi around perimeter, 1 loculus in central hub; 5 mm in diameter; present in 3 complete bands near posterior edges of each spine bands, and scattered around vulva.</p><p><italic>Dorsum</italic>: Wax plates cover all dorsum; three triangular wax plates on middorsum (first 340–540 mm in width, 140‒240 mm in length; middle 440‒740 mm in width, 300‒370 mm in length; third 640‒650 mm in width, 220‒330 mm in length, Fig. <xref ref-type="fig" rid="F6">6f</xref>). Spines at margin of wax plate 20‒22 mm long, spines apically capitate. A few setae present in marginal clusters near posterior edges of marginal wax plates, with 3‒6 setae laterad of thoracic spiracles, longest seta 40‒50 mm long also present in very small numbers on other wax plates and in medial bare area. Multilocular pores generally with 4 loculi around perimeter, one loculus in central hub, sparsely present in wax plates. Abdominal spiracles 7 pairs on the margin, last 2 in posterior apical spine clusters. Anal ring 130‒145 mm long and 100‒125 wide with 6 anal ring blunted setae, each 225‒250 mm long.</p></tp:treatment-sec><tp:treatment-sec sec-type="Distribution"><title>Distribution.</title><p>Canada (British Columbia), Spain, USA (Alaska, California, Colorado, Hawaiian Islands, Idaho, Montana, New Mexico, Oregon, Washington).</p></tp:treatment-sec><tp:treatment-sec sec-type="Ecology"><title>Ecology.</title><p><italic>Host plant</italic>: <italic><tp:taxon-name><tp:taxon-name-part taxon-name-part-type="genus">Bahia</tp:taxon-name-part></tp:taxon-name></italic> sp., <italic><tp:taxon-name><tp:taxon-name-part taxon-name-part-type="genus">Eriophyllum</tp:taxon-name-part></tp:taxon-name></italic>, <italic><tp:taxon-name><tp:taxon-name-part taxon-name-part-type="genus">Argyroxiphium</tp:taxon-name-part></tp:taxon-name></italic> sp., <italic><tp:taxon-name><tp:taxon-name-part taxon-name-part-type="genus">Eriophyllum</tp:taxon-name-part> <tp:taxon-name-part taxon-name-part-type="species">confertifolium</tp:taxon-name-part></tp:taxon-name></italic>, <italic><tp:taxon-name><tp:taxon-name-part taxon-name-part-type="genus">Agrostis</tp:taxon-name-part> <tp:taxon-name-part taxon-name-part-type="species">sandwicensis</tp:taxon-name-part></tp:taxon-name></italic>, <italic><tp:taxon-name><tp:taxon-name-part taxon-name-part-type="genus">Grossularia</tp:taxon-name-part></tp:taxon-name></italic> sp., <italic><tp:taxon-name><tp:taxon-name-part taxon-name-part-type="genus">Fragraria</tp:taxon-name-part></tp:taxon-name></italic> sp. <italic><tp:taxon-name><tp:taxon-name-part taxon-name-part-type="genus">Rubus</tp:taxon-name-part></tp:taxon-name></italic> sp., <italic><tp:taxon-name><tp:taxon-name-part taxon-name-part-type="genus">Castilleja</tp:taxon-name-part></tp:taxon-name></italic> sp (<xref ref-type="bibr" rid="B1">Ben-Dov et al. 2014</xref>, <xref ref-type="bibr" rid="B11">Kozar 2004</xref>).</p></tp:treatment-sec><tp:treatment-sec sec-type="Biology"><title>Biology.</title><p>On the roots, associated with <italic><tp:taxon-name><tp:taxon-name-part taxon-name-part-type="genus">Formica</tp:taxon-name-part> <tp:taxon-name-part taxon-name-part-type="species">integra</tp:taxon-name-part></tp:taxon-name></italic>, and <italic><tp:taxon-name><tp:taxon-name-part taxon-name-part-type="genus">Myrmica</tp:taxon-name-part></tp:taxon-name></italic>? ants (<xref ref-type="bibr" rid="B1">Ben-Dov et al. 2014</xref>, <xref ref-type="bibr" rid="B11">Kozar 2004</xref>).</p></tp:treatment-sec><tp:treatment-sec sec-type="Comments"><title>Comments.</title><p>Its presence in the Palaearctic Region (Spain) (Gómez-Menor 1937) is under question. Searches for slides in Spanish collections were unsuccessful (personal communication from Carolina Martin (Madrid), and Angeles Vásquez (Madrid)).</p></tp:treatment-sec><tp:treatment-sec><!--Section generated to contain objects referenced in tp:taxon-treatment.--><fig id="F5" position="float" orientation="portrait"><label>Figure 5.</label><caption><p>Dorsal and ventral views of unmounted adult female <italic><tp:taxon-name><tp:taxon-name-part taxon-name-part-type="genus">Arctorthezia</tp:taxon-name-part></tp:taxon-name></italic> species. <italic><tp:taxon-name><tp:taxon-name-part taxon-name-part-type="genus">Arctorthezia</tp:taxon-name-part> <tp:taxon-name-part taxon-name-part-type="species">helvetica</tp:taxon-name-part></tp:taxon-name></italic> sp. n., <bold>a</bold> venter. <italic><tp:taxon-name><tp:taxon-name-part taxon-name-part-type="genus">Arctorthezia</tp:taxon-name-part> <tp:taxon-name-part taxon-name-part-type="species">cataphracta</tp:taxon-name-part></tp:taxon-name></italic> <bold>b</bold> dorsum <bold>c</bold> venter. <italic><tp:taxon-name><tp:taxon-name-part taxon-name-part-type="genus">Arctorthezia</tp:taxon-name-part> <tp:taxon-name-part taxon-name-part-type="species">occidentalis</tp:taxon-name-part></tp:taxon-name></italic> <bold>d</bold> dorsum <bold>e</bold> venter. <italic><tp:taxon-name><tp:taxon-name-part taxon-name-part-type="genus">Arctorthezia</tp:taxon-name-part> <tp:taxon-name-part taxon-name-part-type="species">pseudoccidentalis</tp:taxon-name-part></tp:taxon-name></italic> <bold>f</bold> dorsum <bold>g</bold> venter. Photographs by: <bold>a</bold> P. van Helsdingen <bold>b–g</bold> É. Szita.</p></caption><graphic xmlns:xlink="http://www.w3.org/1999/xlink" xlink:href="zookeys-472-059-g005.jpg" position="float" orientation="portrait" xlink:type="simple" id="oo_37031.jpg"/></fig><fig id="F6" position="float" orientation="portrait"><label>Figure 6.</label><caption><p>Enlargement of mid-dorsal and mid-ventral thoracic region of <italic><tp:taxon-name><tp:taxon-name-part taxon-name-part-type="genus">Arctorthezia</tp:taxon-name-part></tp:taxon-name></italic> species. <italic><tp:taxon-name><tp:taxon-name-part taxon-name-part-type="genus">Arctorthezia</tp:taxon-name-part> <tp:taxon-name-part taxon-name-part-type="species">helvetica</tp:taxon-name-part></tp:taxon-name></italic> sp. n., <bold>a</bold> ventral <bold>b</bold> dorsal; <italic><tp:taxon-name><tp:taxon-name-part taxon-name-part-type="genus">Arctorthezia</tp:taxon-name-part> <tp:taxon-name-part taxon-name-part-type="species">cataphracta</tp:taxon-name-part></tp:taxon-name></italic> <bold>c</bold> ventral <bold>d</bold> dorsal; <italic><tp:taxon-name><tp:taxon-name-part taxon-name-part-type="genus">Arctorthezia</tp:taxon-name-part> <tp:taxon-name-part taxon-name-part-type="species">occidentalis</tp:taxon-name-part></tp:taxon-name></italic> <bold>e</bold> ventral <bold>f</bold> dorsal; <italic><tp:taxon-name><tp:taxon-name-part taxon-name-part-type="genus">Arctorthezia</tp:taxon-name-part> <tp:taxon-name-part taxon-name-part-type="species">pseudoccidentalis</tp:taxon-name-part></tp:taxon-name></italic> <bold>g</bold> ventral <bold>h</bold> dorsal. Illustrations by Konczné Benedicty &amp; Kaydan.</p></caption><graphic xmlns:xlink="http://www.w3.org/1999/xlink" xlink:href="zookeys-472-059-g006.jpg" position="float" orientation="portrait" xlink:type="simple" id="oo_37032.jpg"/></fig></tp:treatment-sec><ref-list><ref id="B1"><mixed-citation xmlns:xlink="http://www.w3.org/1999/xlink" xlink:type="simple"><person-group><name name-style="western"><surname>Ben-Dov</surname><given-names>Y</given-names></name><name name-style="western"><surname>Miller</surname><given-names>DR</given-names></name><name name-style="western"><surname>Gibson</surname><given-names>DAP</given-names></name></person-group> (<year>2014</year>) <source>Scalenet</source>. <ext-link ext-link-type="uri" xlink:href="http://www.sel.barc.usda.gov/scalenet/scalenet.htm" xlink:type="simple">http://www.sel.barc.usda.gov/scalenet/scalenet.htm</ext-link> [accessed on 12 Aug 2013]</mixed-citation></ref><ref id="B12"><mixed-citation xmlns:xlink="http://www.w3.org/1999/xlink" xlink:type="simple"><person-group><name name-style="western"><surname>Morrison</surname><given-names>H</given-names></name></person-group> (<year>1925</year>) <article-title>Classification of scale insects of the subfamily <tp:taxon-name><tp:taxon-name-part taxon-name-part-type="subfamily">Ortheziinae</tp:taxon-name-part></tp:taxon-name>.</article-title><source>Journal of Agricultural Research</source><volume>30</volume>: <fpage>97</fpage>–<lpage>154</lpage>.</mixed-citation></ref><ref id="B11"><mixed-citation xmlns:xlink="http://www.w3.org/1999/xlink" xlink:type="simple"><person-group><name name-style="western"><surname>Kozár</surname><given-names>F</given-names></name></person-group> (<year>2004</year>) <source><tp:taxon-name><tp:taxon-name-part taxon-name-part-type="family">Ortheziidae</tp:taxon-name-part></tp:taxon-name> of the World.</source><publisher-name>Plant Protection Institute, Hungarian Academy of Sciences</publisher-name>, <publisher-loc>Budapest, Hungary</publisher-loc>, <size units="page">525 pp</size>.</mixed-citation></ref></ref-list></tp:taxon-treatment>
